# Supplementary material for: Anti-Fibrotic and Anti-Inflammatory Effects of Hesperidin in an Ex Vivo Mouse Model of Early-Onset Liver Fibrosis
Source: Int J Mol Sci. 2026 Jan 7;27(2):594. doi: 10.3390/ijms27020594 (PMC12840767; doi:10.3390/ijms27020594)
Supplement: Supplementary file 1 [file ijms-27-00594-s001.zip]

Archive with 1 entries (1 files):
- ijms-3995574-supplementary.pdf
